# Supplementary material for: Benchmarking of computational demultiplexing methods for single-nucleus RNA sequencing data
Source: Brief Bioinform. 2025 Jul 24;26(4):bbaf371. doi: 10.1093/bib/bbaf371 (PMC12286777; doi:10.1093/bib/bbaf371)
Supplement: Supplementary_Table_S4_bbaf371 [file supplementary_table_s4_bbaf371.xlsx]

## Sheet: Supplementary Table 4
Supplementary Table S4. The summary of run time for each pipeline.
Scenario	Dataset	Doublets	Method	Time (h)
freemuxlet_bcftools	2samples	0	Bulk	0.27
freemuxlet_cellsnp	2samples	0	Bulk	0.06
freemuxlet_freebayes	2samples	0	Bulk	0.75
souporcell_bcftools	2samples	0	Bulk	1.5
souporcell_cellsnp	2samples	0	Bulk	3.49
souporcell_freebayes	2samples	0	Bulk	1.55
vireo_bcftools	2samples	0	Bulk	0.14
vireo_cellsnp	2samples	0	Bulk	2.51
vireo_freebayes	2samples	0	Bulk	0.65
freemuxlet_bcftools	2samples	0.1	Bulk	0.28
freemuxlet_cellsnp	2samples	0.1	Bulk	0.06
freemuxlet_freebayes	2samples	0.1	Bulk	0.75
souporcell_bcftools	2samples	0.1	Bulk	1.43
souporcell_cellsnp	2samples	0.1	Bulk	3.49
souporcell_freebayes	2samples	0.1	Bulk	1.54
vireo_bcftools	2samples	0.1	Bulk	0.13
vireo_cellsnp	2samples	0.1	Bulk	2.42
vireo_freebayes	2samples	0.1	Bulk	0.64
freemuxlet_bcftools	2samples	0.2	Bulk	0.27
freemuxlet_cellsnp	2samples	0.2	Bulk	0.06
freemuxlet_freebayes	2samples	0.2	Bulk	0.75
souporcell_bcftools	2samples	0.2	Bulk	1.41
souporcell_cellsnp	2samples	0.2	Bulk	3.48
souporcell_freebayes	2samples	0.2	Bulk	1.58
vireo_bcftools	2samples	0.2	Bulk	0.13
vireo_cellsnp	2samples	0.2	Bulk	2.4
vireo_freebayes	2samples	0.2	Bulk	0.63
freemuxlet_bcftools	2samples	0.3	Bulk	0.27
freemuxlet_cellsnp	2samples	0.3	Bulk	0.07
freemuxlet_freebayes	2samples	0.3	Bulk	0.75
souporcell_bcftools	2samples	0.3	Bulk	1.43
souporcell_cellsnp	2samples	0.3	Bulk	3.48
souporcell_freebayes	2samples	0.3	Bulk	1.55
vireo_bcftools	2samples	0.3	Bulk	0.13
vireo_cellsnp	2samples	0.3	Bulk	2.4
vireo_freebayes	2samples	0.3	Bulk	0.64
freemuxlet_bcftools	4samples	0	Bulk	0.76
freemuxlet_cellsnp	4samples	0	Bulk	0.06
freemuxlet_freebayes	4samples	0	Bulk	2.41
souporcell_bcftools	4samples	0	Bulk	2.54
souporcell_cellsnp	4samples	0	Bulk	8.97
souporcell_freebayes	4samples	0	Bulk	2.97
vireo_bcftools	4samples	0	Bulk	0.43
vireo_cellsnp	4samples	0	Bulk	6.05
vireo_freebayes	4samples	0	Bulk	1.82
freemuxlet_bcftools	4samples	0.1	Bulk	0.73
freemuxlet_cellsnp	4samples	0.1	Bulk	0.06
freemuxlet_freebayes	4samples	0.1	Bulk	2.42
souporcell_bcftools	4samples	0.1	Bulk	2.54
souporcell_cellsnp	4samples	0.1	Bulk	8.96
souporcell_freebayes	4samples	0.1	Bulk	2.97
vireo_bcftools	4samples	0.1	Bulk	0.43
vireo_cellsnp	4samples	0.1	Bulk	6
vireo_freebayes	4samples	0.1	Bulk	1.83
freemuxlet_bcftools	4samples	0.2	Bulk	0.76
freemuxlet_cellsnp	4samples	0.2	Bulk	0.06
freemuxlet_freebayes	4samples	0.2	Bulk	2.42
souporcell_bcftools	4samples	0.2	Bulk	2.54
souporcell_cellsnp	4samples	0.2	Bulk	8.93
souporcell_freebayes	4samples	0.2	Bulk	2.97
vireo_bcftools	4samples	0.2	Bulk	0.43
vireo_cellsnp	4samples	0.2	Bulk	6
vireo_freebayes	4samples	0.2	Bulk	1.83
freemuxlet_bcftools	4samples	0.3	Bulk	0.77
freemuxlet_cellsnp	4samples	0.3	Bulk	0.06
freemuxlet_freebayes	4samples	0.3	Bulk	2.41
souporcell_bcftools	4samples	0.3	Bulk	2.55
souporcell_cellsnp	4samples	0.3	Bulk	8.92
souporcell_freebayes	4samples	0.3	Bulk	2.99
vireo_bcftools	4samples	0.3	Bulk	0.43
vireo_cellsnp	4samples	0.3	Bulk	5.99
vireo_freebayes	4samples	0.3	Bulk	1.83
freemuxlet_bcftools	6samples	0	Bulk	1.3
freemuxlet_cellsnp	6samples	0	Bulk	0.07
freemuxlet_freebayes	6samples	0	Bulk	3.77
souporcell_bcftools	6samples	0	Bulk	3.68
souporcell_cellsnp	6samples	0	Bulk	12.98
souporcell_freebayes	6samples	0	Bulk	4.26
vireo_bcftools	6samples	0	Bulk	0.71
vireo_cellsnp	6samples	0	Bulk	9.26
vireo_freebayes	6samples	0	Bulk	2.94
freemuxlet_bcftools	6samples	0.1	Bulk	1.3
freemuxlet_cellsnp	6samples	0.1	Bulk	0.07
freemuxlet_freebayes	6samples	0.1	Bulk	3.77
souporcell_bcftools	6samples	0.1	Bulk	3.69
souporcell_cellsnp	6samples	0.1	Bulk	12.99
souporcell_freebayes	6samples	0.1	Bulk	4.34
vireo_bcftools	6samples	0.1	Bulk	0.69
vireo_cellsnp	6samples	0.1	Bulk	8.83
vireo_freebayes	6samples	0.1	Bulk	2.86
freemuxlet_bcftools	6samples	0.2	Bulk	1.3
freemuxlet_cellsnp	6samples	0.2	Bulk	0.07
freemuxlet_freebayes	6samples	0.2	Bulk	3.79
souporcell_bcftools	6samples	0.2	Bulk	3.69
souporcell_cellsnp	6samples	0.2	Bulk	12.91
souporcell_freebayes	6samples	0.2	Bulk	4.37
vireo_bcftools	6samples	0.2	Bulk	0.69
vireo_cellsnp	6samples	0.2	Bulk	8.86
vireo_freebayes	6samples	0.2	Bulk	2.87
freemuxlet_bcftools	6samples	0.3	Bulk	1.29
freemuxlet_cellsnp	6samples	0.3	Bulk	0.07
freemuxlet_freebayes	6samples	0.3	Bulk	3.78
souporcell_bcftools	6samples	0.3	Bulk	3.7
souporcell_cellsnp	6samples	0.3	Bulk	11.37
souporcell_freebayes	6samples	0.3	Bulk	3.02
vireo_bcftools	6samples	0.3	Bulk	0.68
vireo_cellsnp	6samples	0.3	Bulk	8.89
vireo_freebayes	6samples	0.3	Bulk	2.85
freemuxlet	2samples	0	SNP	1.5
scsplit	2samples	0	SNP	2.42
souporcell	2samples	0	SNP	1.7
vireo	2samples	0	SNP	1.03
freemuxlet	2samples	0.1	SNP	1.51
scsplit	2samples	0.1	SNP	1.2
souporcell	2samples	0.1	SNP	1.67
vireo	2samples	0.1	SNP	0.99
freemuxlet	2samples	0.2	SNP	1.53
scsplit	2samples	0.2	SNP	3.09
souporcell	2samples	0.2	SNP	1.65
vireo	2samples	0.2	SNP	0.99
freemuxlet	2samples	0.3	SNP	1.51
scsplit	2samples	0.3	SNP	3
souporcell	2samples	0.3	SNP	1.56
vireo	2samples	0.3	SNP	0.98
freemuxlet	4samples	0	SNP	3.47
scsplit	4samples	0	SNP	8.24
souporcell	4samples	0	SNP	2.83
vireo	4samples	0	SNP	2.19
freemuxlet	4samples	0.1	SNP	3.51
scsplit	4samples	0.1	SNP	7.67
souporcell	4samples	0.1	SNP	2.86
vireo	4samples	0.1	SNP	2.14
freemuxlet	4samples	0.2	SNP	3.74
scsplit	4samples	0.2	SNP	7.56
souporcell	4samples	0.2	SNP	2.89
vireo	4samples	0.2	SNP	2.15
freemuxlet	4samples	0.3	SNP	3.54
scsplit	4samples	0.3	SNP	7.23
souporcell	4samples	0.3	SNP	2.87
vireo	4samples	0.3	SNP	2.15
freemuxlet	6samples	0	SNP	5.82
scsplit	6samples	0	SNP	16.1
souporcell	6samples	0	SNP	4.5
vireo	6samples	0	SNP	3.68
freemuxlet	6samples	0.1	SNP	6.11
scsplit	6samples	0.1	SNP	15.62
souporcell	6samples	0.1	SNP	4.74
vireo	6samples	0.1	SNP	3.5
freemuxlet	6samples	0.2	SNP	6.11
scsplit	6samples	0.2	SNP	13.11
souporcell	6samples	0.2	SNP	4.87
vireo	6samples	0.2	SNP	3.42
freemuxlet	6samples	0.3	SNP	6.02
scsplit	6samples	0.3	SNP	13.23
souporcell	6samples	0.3	SNP	4.5
vireo	6samples	0.3	SNP	3.59
